# Supplementary material for: Growth-promoting effects of arbuscular mycorrhizal fungus Funneliformis mosseae in rice, sesame, sorghum, Egyptian pea and Mexican hat plant
Source: Front Microbiol. 2025 Apr 28;16:1549006. doi: 10.3389/fmicb.2025.1549006 (PMC12066788; doi:10.3389/fmicb.2025.1549006)
Supplement: Supplementary file 1 [file Data_Sheet_1.zip]

Archive with 6 entries (5 files):
- Supplmentary Tables/Table S1.docx
- Supplmentary Tables/Table S2.docx
- Supplmentary Tables/Table S3.docx
- Supplmentary Tables/Table S4.docx
- Supplmentary Tables/Table S5.docx
- Supplmentary Tables/
